# Supplementary material for: Identification of Farmland Bird Indicator Species for Practitioner Monitoring in the United Kingdom
Source: Ecol Evol. 2025 Nov 16;15(11):e72380. doi: 10.1002/ece3.72380 (PMC12620028; doi:10.1002/ece3.72380)
Supplement: Supplementary file 1 — Appendix S1: ece372380‐sup‐0001‐Supinfo.zip. [file ECE3-15-e72380-s001.zip]

Archive with 4 entries (4 files):
- 050224_FRAMEwork_Birds_Eng+Sc-scot21.csv
- ece372380-sup-0001-Supinfo1@10.09.25 Supplementary material_revised.docx
- GWCT_FRAMEWORK_2024.csv
- JHI 2024 bird data FRAMEwork.xlsx
