# Supplementary material for: Identification of Farmland Bird Indicator Species for Practitioner Monitoring in the United Kingdom
Source: Ecol Evol. 2025 Nov 16;15(11):e72380. doi: 10.1002/ece3.72380 (PMC12620028; doi:10.1002/ece3.72380)
Supplement: Supplementary file 1 — Appendix S1: ece372380‐sup‐0001‐Supinfo.zip. [file ECE3-15-e72380-s001.zip › 050224_FRAMEwork_Birds_Eng+Sc-scot21.csv]

ID	Country	Square.code	Year	Round	B.	BC	BF	BH	BO	BT	BX	BZ	C.	CB	CC	CD	CG	CH	CK	CM	CR	CT	CU	CW	D.	ET	FP	FC	G.	GA	GB	GC	GI	GL	GO	GH	GR	GS	GT	GW	H.	HC	HG	HM	HS	HW	J.	JD	K.
1	England	1	2021	1	9	1	0	0	0	0	0	0	1	3	1	0	0	1	0	0	0	0	0	0	11	0	0	0	0	0	0	0	0	0	0	0	0	0	0	0	0	0	0	0	0	0	0	0	0
2	England	1	2021	2	10	2	0	0	0	0	0	0	5	3	1	0	0	3	0	0	0	0	0	0	6	0	0	0	0	0	0	0	0	0	1	0	0	0	2	0	0	0	0	0	0	0	0	0	0
5	England	2	2021	1	1	0	0	0	0	0	0	0	2	4	2	0	0	0	0	0	0	0	0	0	4	0	0	0	1	0	0	0	0	0	2	0	0	0	0	0	0	0	0	0	0	0	0	0	0
6	England	2	2021	2	0	0	0	0	0	0	0	0	3	12	0	0	0	1	0	0	0	0	0	0	1	0	0	0	0	0	0	0	0	0	3	0	0	0	0	0	0	0	1	0	0	0	0	0	0
9	England	3	2021	1	2	0	0	0	0	0	0	0	0	0	0	0	0	5	0	0	0	0	0	0	4	0	0	0	0	0	0	0	0	0	3	0	0	0	0	0	0	0	0	0	0	0	0	0	0
10	England	3	2021	2	4	0	0	0	0	0	0	0	0	1	0	0	0	8	0	0	0	0	0	0	4	0	0	0	0	0	0	0	0	0	3	0	0	0	1	0	0	0	0	0	0	0	0	0	0
13	England	4	2021	1	8	4	0	0	0	6	0	0	5	0	2	0	2	7	0	0	0	0	0	0	9	0	0	0	0	0	0	0	0	0	16	0	2	1	2	0	0	0	4	15	6	2	0	19	1
14	England	4	2021	2	10	3	2	0	0	4	0	0	2	0	1	0	0	7	1	0	0	0	0	0	9	0	0	0	2	0	0	0	0	0	6	0	1	0	1	0	0	0	0	7	5	0	0	15	1
17	England	5	2021	1	4	4	0	0	0	1	0	0	4	1	6	0	0	4	0	0	0	0	0	0	3	0	0	0	0	0	0	0	0	0	6	0	0	0	7	0	0	0	3	0	0	0	1	0	0
18	England	5	2021	2	3	1	0	0	0	0	0	2	1	0	0	0	0	6	0	0	0	0	0	0	6	0	0	0	0	0	0	0	0	0	4	0	0	0	0	0	0	0	0	0	0	0	2	0	0
21	England	6	2021	1	0	1	0	0	0	0	0	1	3	3	3	0	0	5	0	0	0	0	0	0	1	0	0	0	0	0	0	0	0	0	0	0	0	0	0	0	0	0	0	0	0	0	0	0	0
22	England	6	2021	2	5	2	0	0	0	0	0	1	0	7	1	0	0	9	0	0	0	0	0	0	3	0	0	0	0	0	0	0	0	0	0	0	0	0	0	0	0	0	0	0	0	0	0	0	0
25	England	7	2021	1	1	7	0	0	0	0	0	0	1	0	2	0	0	7	0	0	0	0	0	0	2	0	0	0	0	0	0	2	0	0	0	0	0	0	1	0	0	0	0	0	0	0	0	0	0
26	England	7	2021	2	6	5	0	0	0	2	0	1	0	0	0	0	0	4	1	0	0	0	0	0	2	0	0	0	0	0	0	0	0	0	0	0	0	0	2	0	0	0	0	0	0	0	0	1	0
29	England	8	2021	1	3	1	0	0	0	0	0	0	6	5	0	0	0	1	0	0	0	0	0	0	4	0	0	0	0	0	0	0	0	0	2	0	0	0	2	0	0	0	7	0	0	0	0	0	0
30	England	8	2021	2	1	0	0	0	0	1	0	0	0	5	1	0	0	2	0	0	0	0	0	0	0	0	0	0	0	0	0	0	0	0	0	0	0	0	2	0	0	0	0	0	0	0	0	0	0
33	England	9	2021	1	5	3	0	0	0	0	0	1	0	15	2	0	0	2	0	0	0	0	0	0	2	0	0	0	0	0	0	0	0	0	7	0	0	0	3	0	0	0	0	0	0	0	0	0	0
34	England	9	2021	2	3	1	0	0	0	0	0	0	0	7	1	0	0	1	0	0	0	0	0	0	0	0	0	0	0	0	0	0	0	0	1	0	0	0	0	0	0	0	0	0	0	0	0	0	0
37	England	12	2021	1	9	5	0	0	0	4	0	0	1	0	2	0	0	5	0	0	0	0	0	0	4	0	0	0	0	0	0	1	0	0	5	0	0	0	1	0	0	0	0	0	0	0	0	3	0
38	England	12	2021	2	11	5	0	0	0	4	0	1	2	0	2	0	0	4	0	0	0	1	0	0	8	0	0	0	0	0	0	0	0	0	3	0	1	2	4	0	0	0	0	0	0	0	2	19	0
41	England	13	2021	1	2	0	0	1	0	0	0	1	0	5	0	0	0	0	0	0	0	0	0	0	1	0	0	0	0	0	1	0	0	0	0	0	0	0	0	0	0	0	39	0	0	0	0	0	0
42	England	13	2021	2	3	0	0	0	0	0	0	0	1	11	0	0	0	0	0	0	0	0	0	0	1	0	0	0	0	0	0	0	0	0	0	0	0	0	0	0	0	0	1	0	0	0	0	0	0
45	England	14	2021	1	7	6	0	0	0	3	0	1	0	7	3	0	0	7	0	0	0	0	0	0	1	0	0	0	0	0	0	1	0	0	7	0	0	0	2	0	0	0	0	0	0	0	0	0	0
46	England	14	2021	2	5	3	0	0	0	0	0	0	0	12	1	0	0	8	0	0	0	0	0	0	1	0	0	0	0	0	0	0	0	0	3	0	0	0	1	0	0	0	0	0	0	0	0	0	0
49	England	15	2021	1	4	0	0	0	0	0	0	0	0	1	0	0	0	4	0	0	0	0	0	0	2	0	0	0	0	0	0	0	0	0	8	0	0	0	3	0	0	0	0	0	0	0	0	0	0
50	England	15	2021	2	8	1	0	0	0	0	0	1	0	7	0	0	0	6	0	0	0	0	0	0	7	0	0	0	0	0	0	0	0	0	3	0	0	1	0	0	0	0	0	4	0	0	0	2	0
53	England	16	2021	1	4	4	0	0	0	2	0	2	2	1	0	0	0	5	0	0	0	0	0	0	4	0	0	0	0	0	0	2	0	0	8	0	2	0	0	0	0	0	3	0	2	0	0	11	0
54	England	16	2021	2	3	2	0	0	0	5	0	1	0	4	0	0	0	7	0	0	0	0	0	0	4	0	1	0	0	0	0	0	0	0	6	0	0	0	0	0	0	0	2	0	1	0	0	6	0
57	England	17	2021	1	7	1	0	0	0	1	0	2	0	4	0	3	0	2	0	0	0	0	0	0	3	0	0	0	0	0	0	0	0	0	6	0	0	0	2	0	0	0	1	1	5	0	0	2	0
58	England	17	2021	2	4	0	0	0	0	1	0	0	0	10	0	1	0	2	1	0	0	0	0	0	1	0	0	0	0	0	0	0	0	0	2	0	1	0	1	0	0	0	0	0	1	0	0	2	0
61	England	18	2021	1	6	0	0	0	0	0	0	0	1	5	0	0	0	0	0	0	0	0	0	0	4	0	0	0	0	0	0	0	0	0	1	0	0	0	2	0	0	0	0	0	0	0	0	0	2
62	England	18	2021	2	2	0	0	0	0	0	0	0	1	5	1	0	0	0	0	0	0	0	0	0	0	0	0	0	0	0	0	0	0	0	5	0	0	0	0	0	0	0	0	0	0	0	0	0	1
65	England	19	2021	1	6	1	0	0	0	0	0	0	0	3	0	1	0	3	0	0	0	0	0	0	4	0	1	0	0	0	0	0	0	0	6	0	0	0	0	0	0	0	0	1	24	0	0	10	1
66	England	19	2021	2	2	1	0	0	0	0	0	0	3	0	0	0	0	4	0	0	0	0	0	0	2	0	0	0	0	0	0	0	0	0	13	0	0	0	0	0	0	0	0	10	15	0	0	19	1
69	England	20	2021	1	3	8	0	1	0	1	0	2	1	2	3	0	0	5	0	0	0	0	0	0	1	0	0	0	0	0	1	0	0	0	5	0	0	0	0	0	0	0	0	0	0	0	0	0	0
70	England	20	2021	2	5	5	0	0	0	8	0	0	0	3	1	0	0	1	0	0	2	1	0	0	2	0	0	0	0	0	0	0	0	0	0	0	0	0	0	0	0	0	0	0	0	0	0	0	0
73	England	21	2021	1	6	3	0	0	0	1	0	1	0	8	1	0	0	5	0	0	0	1	0	0	8	0	0	0	0	0	0	2	0	0	5	0	0	1	3	0	0	0	3	0	0	0	0	0	0
74	England	21	2021	2	4	5	0	1	0	2	0	0	0	6	0	0	0	2	0	0	0	0	0	0	0	0	1	0	0	0	0	0	0	0	3	0	0	0	2	0	0	0	0	0	0	0	0	0	0
77	England	22	2021	1	4	0	0	0	0	2	0	0	2	1	0	0	0	0	0	0	0	0	0	0	3	0	0	0	0	0	0	0	0	0	4	0	0	0	1	0	0	0	0	0	0	0	0	0	0
78	England	22	2021	2	1	0	0	0	0	1	0	0	3	1	1	0	0	2	0	0	0	0	0	0	3	0	4	0	0	0	0	0	0	0	1	0	0	0	1	0	0	0	3	0	0	0	0	0	0
81	England	23	2021	1	0	0	0	1	0	2	0	1	0	0	1	0	0	4	0	0	0	0	0	0	2	0	0	0	0	0	0	0	0	0	0	0	1	0	5	0	0	0	0	0	3	0	0	13	0
82	England	23	2021	2	7	1	0	1	0	0	0	0	0	1	1	0	0	4	0	0	0	0	0	0	6	0	0	0	0	0	0	1	0	0	1	0	1	0	4	0	0	0	0	4	10	0	0	3	0
85	England	24	2021	1	2	2	0	0	0	1	0	0	1	0	0	0	0	2	0	0	0	1	0	0	4	0	3	0	0	0	0	0	0	0	4	0	0	0	2	0	0	0	0	0	0	0	0	0	0
86	England	24	2021	2	4	0	0	0	0	0	0	1	0	6	1	0	0	0	0	0	0	0	0	0	3	0	0	0	0	0	0	0	0	0	0	0	0	0	1	0	0	0	1	0	0	0	0	2	0
89	England	25	2021	1	2	1	0	0	0	1	0	1	7	1	1	0	0	3	0	0	0	1	0	1	2	0	0	0	0	1	0	1	0	1	5	0	0	0	1	0	0	0	0	1	3	0	0	30	0
90	England	25	2021	2	7	4	0	0	0	3	1	1	0	2	2	0	0	3	0	0	0	4	0	0	2	0	0	0	0	0	0	2	0	0	6	0	0	2	1	0	0	0	0	1	3	0	0	19	0
93	England	26	2021	1	7	0	0	0	0	0	0	0	1	4	0	0	0	1	0	0	0	0	0	0	7	0	0	0	0	0	0	0	0	0	2	0	0	0	3	0	0	0	0	0	0	0	0	0	0
94	England	26	2021	2	2	0	0	0	0	0	0	0	0	13	0	0	0	0	0	0	0	0	0	0	1	0	0	0	0	0	0	0	0	0	0	0	0	0	0	0	0	0	23	0	0	0	0	2	0
3	England	1	2022	1	9	1	0	0	0	2	0	1	5	4	1	0	0	3	0	0	0	0	0	0	6	0	0	0	0	0	0	0	0	0	4	0	0	0	0	0	0	0	0	0	3	0	2	0	0
4	England	1	2022	2	8	0	0	0	0	0	0	0	0	5	0	0	0	3	0	0	0	0	0	0	6	0	0	0	0	0	0	0	0	0	1	0	0	0	0	0	0	0	1	0	0	0	0	1	0
7	England	2	2022	1	1	0	1	0	0	2	0	0	3	8	0	0	0	0	0	0	0	0	0	0	0	0	0	0	0	0	0	0	0	0	4	0	0	0	0	0	0	0	57	0	0	0	0	0	0
8	England	2	2022	2	4	0	0	0	0	0	0	0	0	9	0	0	0	2	0	0	0	0	0	0	4	0	0	0	0	0	0	0	0	0	6	0	0	0	0	0	0	0	0	0	0	0	0	0	0
11	England	3	2022	1	6	0	0	0	0	0	0	1	3	0	0	0	0	3	0	0	0	0	0	0	5	0	0	0	0	0	0	0	0	0	14	0	0	0	0	0	0	0	0	0	0	0	0	0	0
12	England	3	2022	2	3	1	0	0	0	0	0	1	1	2	0	0	0	1	0	0	0	0	0	0	3	0	0	0	0	0	0	0	0	0	9	0	0	0	11	0	0	0	0	0	0	0	0	0	0
15	England	4	2022	1	4	5	0	0	0	2	0	3	1	0	1	2	3	3	0	0	0	0	0	0	5	0	0	0	0	3	0	0	0	0	11	0	2	0	0	0	2	0	0	7	3	0	0	30	1
16	England	4	2022	2	6	5	0	1	1	19	0	1	0	0	0	2	0	10	0	0	0	0	0	0	4	1	0	0	0	0	0	0	0	0	4	0	0	1	2	0	0	0	0	0	31	0	0	14	1
19	England	5	2022	1	5	3	0	0	0	3	0	1	3	0	3	0	0	4	0	0	0	0	0	0	3	0	0	0	0	0	0	0	0	0	1	0	0	0	2	0	0	0	0	0	0	0	0	0	1
20	England	5	2022	2	4	3	0	0	0	1	0	0	0	0	1	0	0	4	0	0	0	0	0	0	1	0	0	0	0	0	0	0	0	0	0	0	0	0	1	0	0	0	0	0	0	0	0	0	0
23	England	6	2022	1	1	5	1	0	0	0	0	0	6	2	5	0	0	4	0	0	0	0	0	0	1	0	0	0	0	0	0	0	0	0	2	0	0	0	1	0	0	0	0	0	0	0	1	0	0
24	England	6	2022	2	2	6	1	0	0	1	0	0	0	4	0	0	0	6	0	0	0	0	0	0	5	0	0	0	0	0	0	0	0	0	0	0	0	0	0	0	0	0	0	0	0	0	0	0	0
27	England	7	2022	1	7	4	0	0	0	3	0	0	0	0	2	0	0	4	0	0	0	0	0	0	5	0	0	0	0	0	0	0	0	0	1	0	0	0	1	0	0	0	2	0	0	0	0	2	0
28	England	7	2022	2	6	8	0	0	0	8	0	0	1	1	1	0	0	4	0	0	0	0	0	0	7	0	0	0	0	0	0	6	0	0	1	0	0	0	4	0	0	0	1	0	2	0	0	0	1
31	England	8	2022	1	1	0	0	0	0	0	0	1	2	6	0	0	0	3	0	0	0	0	0	0	1	0	0	0	0	0	0	0	0	0	1	0	0	0	0	0	0	0	7	0	0	0	0	0	0
32	England	8	2022	2	1	2	0	1	0	5	0	0	1	13	0	1	0	2	0	0	0	0	0	0	2	0	0	0	0	0	0	0	0	0	3	0	0	0	4	0	0	0	1	0	6	0	0	0	0
35	England	9	2022	1	3	3	0	0	0	1	0	1	4	11	2	0	0	4	0	0	0	0	0	0	2	0	0	0	0	0	0	0	0	0	6	0	0	0	0	0	0	0	5	0	0	0	1	0	0
36	England	9	2022	2	4	5	0	0	0	1	0	1	0	13	1	0	0	6	0	0	0	0	0	0	3	0	0	0	0	0	0	0	0	0	0	0	0	0	4	0	0	0	0	0	0	0	0	0	0
39	England	12	2022	1	5	4	2	0	0	6	0	1	0	0	3	0	2	5	0	0	0	1	0	0	3	0	0	0	0	0	0	4	0	0	2	0	0	1	6	0	0	0	0	0	0	0	1	9	0
40	England	12	2022	2	11	2	0	0	0	7	0	1	2	0	3	0	0	2	0	0	0	2	0	0	2	0	0	0	0	0	0	6	0	0	0	0	0	1	4	0	0	0	0	0	0	0	1	1	0
43	England	13	2022	1	5	0	0	2	0	0	0	2	0	8	0	0	0	0	0	0	0	0	0	0	5	0	0	0	0	0	0	0	0	0	0	0	0	0	0	0	0	0	15	0	0	0	0	1	0
44	England	13	2022	2	2	0	0	0	0	0	0	0	0	11	0	0	0	0	0	0	0	0	0	0	2	0	0	0	0	0	0	0	0	0	2	0	0	0	0	0	0	0	0	0	0	0	0	4	0
47	England	14	2022	1	5	5	0	23	0	3	0	0	0	6	2	0	0	3	0	0	0	0	0	0	4	0	0	0	0	0	1	0	0	0	4	0	0	0	0	0	0	0	37	0	0	0	0	0	0
48	England	14	2022	2	6	2	0	0	0	0	0	0	0	11	1	0	0	3	0	0	0	0	0	0	0	0	0	0	0	0	0	0	0	0	3	0	0	1	2	0	0	0	0	0	0	0	0	0	0
51	England	15	2022	1	7	2	0	0	0	0	0	2	3	6	1	0	0	5	0	0	0	0	0	0	2	0	0	0	0	0	0	0	0	0	5	0	0	0	1	0	0	0	0	0	0	0	0	0	0
52	England	15	2022	2	3	2	0	0	0	0	0	0	0	4	0	0	0	6	0	0	0	2	0	0	6	0	0	0	0	0	0	0	0	0	6	0	0	1	1	1	0	0	0	0	0	0	0	0	0
55	England	16	2022	1	6	2	0	0	0	6	0	1	0	4	0	1	0	8	0	0	0	0	0	0	4	0	0	0	0	0	0	0	0	0	9	0	1	0	2	0	0	0	0	0	0	0	0	13	0
56	England	16	2022	2	6	3	0	0	0	4	0	1	0	2	0	0	0	5	0	0	0	0	0	0	6	0	0	0	0	0	0	1	0	0	5	0	0	1	3	0	0	0	0	0	3	0	0	5	0
59	England	17	2022	1	3	2	0	0	0	0	0	0	1	7	0	3	0	1	0	0	0	0	0	0	4	0	0	0	0	0	0	1	0	0	15	0	0	0	1	0	0	0	4	0	3	0	0	5	0
60	England	17	2022	2	6	1	0	0	0	0	0	1	0	9	0	0	0	1	0	0	0	0	0	0	6	0	0	0	0	0	0	0	0	0	6	0	0	0	1	0	0	0	0	1	5	0	0	2	0
63	England	18	2022	1	7	0	0	3	0	0	0	0	2	11	0	0	0	0	0	0	0	0	0	0	1	0	1	0	0	0	0	0	0	0	1	0	0	0	1	0	1	0	0	0	0	0	0	1	0
64	England	18	2022	2	3	0	0	0	0	0	0	1	0	8	0	0	0	0	0	0	0	0	0	0	0	0	0	0	0	0	0	0	0	0	2	0	0	0	0	0	0	0	0	0	0	0	0	0	1
67	England	19	2022	1	2	3	0	1	0	4	0	0	0	2	0	5	0	5	0	0	0	0	0	0	3	0	0	0	0	0	1	0	0	0	8	0	2	0	1	0	1	0	0	2	11	0	0	24	0
68	England	19	2022	2	3	0	0	0	0	2	0	0	0	4	0	6	0	3	0	0	0	0	0	0	7	0	0	0	0	0	0	0	0	0	8	0	3	0	1	0	0	0	0	2	19	0	0	14	0
71	England	20	2022	1	7	5	0	0	0	1	0	0	0	4	3	0	0	8	0	0	0	0	0	0	5	0	0	0	0	0	0	1	0	0	6	0	0	0	0	0	0	0	0	0	0	0	0	1	2
72	England	20	2022	2	5	1	0	0	0	1	0	0	0	2	2	0	0	9	0	0	0	0	0	0	2	0	0	0	0	0	0	4	0	0	0	0	0	0	1	0	0	0	0	0	0	0	0	0	0
75	England	21	2022	1	6	2	0	1	0	0	0	1	0	6	0	0	0	4	0	0	0	0	0	0	1	0	0	0	0	0	0	0	0	0	5	0	0	1	0	0	0	0	0	0	0	0	0	0	1
76	England	21	2022	2	10	4	0	1	0	0	0	1	0	19	0	0	0	10	0	0	0	0	0	0	5	0	0	0	0	0	0	0	0	0	10	0	0	1	0	1	0	0	0	0	0	0	0	0	1
79	England	22	2022	1	3	2	0	0	0	1	0	3	5	0	2	0	0	3	0	0	0	0	0	0	6	0	0	0	0	0	0	2	0	0	5	0	0	0	0	0	0	0	0	0	0	0	1	0	0
80	England	22	2022	2	3	1	0	5	0	4	0	2	2	6	1	0	0	3	0	0	2	0	0	0	3	0	0	0	0	0	0	1	0	0	2	0	0	1	6	0	0	0	0	1	0	0	0	6	0
83	England	23	2022	1	2	1	0	0	0	1	0	1	1	0	1	1	0	4	0	0	0	0	0	0	1	0	0	0	0	0	0	1	0	0	1	0	0	0	2	0	0	0	0	0	6	0	0	12	1
84	England	23	2022	2	4	0	0	2	0	1	0	0	0	0	0	1	0	2	0	0	0	0	0	0	3	0	0	0	0	0	0	1	0	0	2	0	0	1	1	0	0	0	5	13	9	0	0	7	0
87	England	24	2022	1	2	1	0	0	0	0	0	0	0	1	1	0	0	1	0	0	0	0	0	0	3	0	0	0	0	0	0	0	0	0	4	0	0	0	1	0	0	0	0	0	0	0	0	0	0
88	England	24	2022	2	4	1	0	0	0	0	0	0	0	2	1	1	0	0	0	0	0	0	0	0	3	0	0	0	0	0	0	0	0	0	2	0	0	0	3	0	1	0	0	0	0	0	0	0	0
91	England	25	2022	1	6	2	0	0	0	5	0	0	0	1	4	0	6	5	0	0	0	0	0	0	1	0	0	0	1	0	0	1	0	5	10	0	0	0	5	0	0	0	1	9	0	0	0	14	0
92	England	25	2022	2	15	4	1	1	0	2	0	2	0	1	3	0	0	5	0	0	0	3	0	0	1	0	0	0	0	0	0	6	0	0	14	0	0	2	5	0	0	0	0	1	2	0	3	30	0
95	England	26	2022	1	3	0	0	2	0	0	0	0	1	4	0	0	0	0	0	0	0	0	0	0	2	0	0	0	0	0	0	0	0	0	0	0	0	0	0	0	0	0	0	0	0	0	0	0	0
96	England	26	2022	2	6	0	0	0	0	0	0	0	0	9	0	1	0	0	0	0	0	0	0	0	5	0	0	0	0	0	0	0	0	0	0	0	0	0	2	0	0	0	0	1	0	0	0	0	0
2	Scotland	Auchtylair	2022	1	1	0	0	0	0	1	0	0	11	5	0	0	0	10	0	0	0	0	0	0	1	0	0	0	0	0	0	1	0	0	0	0	0	0	2	0	0	0	20	0	3	0	0	1	0
3	Scotland	Auchtylair	2022	2	4	0	0	0	0	4	0	0	4	2	0	0	0	3	0	0	0	0	0	0	1	0	0	0	0	0	0	1	0	0	10	0	0	0	5	1	0	0	1	12	14	0	0	7	0
7	Scotland	Control	2022	1	6	0	0	0	0	6	0	0	5	0	0	0	0	10	0	0	0	0	0	0	4	0	0	0	0	0	0	0	0	0	2	0	0	0	2	0	0	0	14	0	4	0	0	3	0
8	Scotland	Control	2022	2	6	0	0	0	0	2	0	2	6	0	0	0	0	6	0	0	0	0	0	0	3	0	0	0	0	0	0	0	0	0	8	0	0	0	1	1	0	0	0	0	8	0	0	7	0
11	Scotland	Mains of Coburty	2022	1	3	0	0	0	0	0	0	1	34	12	0	0	0	0	0	0	0	0	0	0	1	0	1	0	0	0	0	0	0	0	1	0	0	0	0	0	0	1	10	0	3	0	0	2	0
12	Scotland	Mains of Coburty	2022	1	4	0	0	0	0	0	0	0	20	21	0	0	0	1	0	0	0	0	0	0	1	0	0	0	0	0	0	0	0	0	11	0	0	0	0	0	0	0	1	0	13	0	0	7	0
14	Scotland	Mains of Crichie	2022	1	2	0	0	0	0	3	0	0	1	0	0	0	0	4	0	0	0	0	0	0	0	0	0	0	0	0	0	0	0	0	43	0	0	0	0	1	0	0	0	0	0	0	0	2	0
15	Scotland	Mains of Crichie	2022	2	4	0	0	0	0	1	0	0	4	0	0	0	0	3	0	0	0	0	0	0	0	0	0	0	0	0	0	0	0	0	4	0	0	0	4	0	0	0	0	0	1	0	0	5	0
18	Scotland	Mains of Fortrie	2022	1	2	0	0	0	0	2	0	0	4	0	0	0	0	1	0	15	0	0	0	0	0	0	0	0	0	0	0	0	0	0	0	0	0	0	0	0	0	0	20	0	3	0	0	0	0
19	Scotland	Mains of Fortrie	2022	2	1	0	0	0	0	0	0	0	40	4	0	0	0	1	0	0	0	0	0	0	0	0	0	0	0	0	0	0	0	0	2	0	0	0	0	0	0	0	0	0	3	0	0	0	0
23	Scotland	Newseat Farm	2022	1	2	0	0	0	0	2	0	0	16	0	0	0	0	5	0	0	0	0	0	0	0	0	0	0	0	0	0	0	0	0	6	0	0	0	0	0	0	0	7	1	3	0	0	1	0
24	Scotland	Newseat Farm	2022	2	2	0	0	0	0	0	0	0	9	0	0	0	0	4	0	0	0	2	0	0	1	0	0	0	0	0	0	0	0	0	9	0	0	0	0	0	0	0	0	0	17	0	0	29	0
28	Scotland	St Combs	2022	1	0	0	0	0	0	0	0	0	14	7	0	0	0	0	0	0	0	0	0	0	0	0	0	0	0	0	0	0	0	0	0	0	0	0	0	0	0	0	21	12	0	0	0	21	0
29	Scotland	St Combs	2022	2	3	0	0	0	0	0	0	0	15	4	0	0	0	0	0	0	0	0	0	0	2	0	0	0	0	0	0	0	0	0	17	0	1	0	0	0	0	0	10	23	36	0	0	21	0
32	Scotland	Stuartfield	2022	1	0	0	0	0	0	0	0	1	0	0	0	0	0	0	0	0	0	0	0	0	0	0	0	0	0	0	0	0	0	0	0	0	0	0	0	0	0	0	8	0	0	0	0	1	0
33	Scotland	Stuartfield	2022	2	0	0	0	0	0	0	0	0	3	0	0	0	0	0	0	0	0	0	0	0	0	0	0	0	0	0	0	0	0	0	0	0	0	0	0	0	0	0	1	0	0	0	0	0	0
37	Scotland	West Crichie	2022	1	1	0	0	0	0	4	0	0	5	0	0	0	0	5	0	0	0	0	0	0	0	0	0	0	0	0	0	0	0	0	7	0	0	0	0	0	0	0	9	0	4	0	0	0	0
38	Scotland	West Crichie	2022	2	5	0	0	1	0	0	0	0	7	3	0	0	0	6	0	0	0	0	0	0	3	0	0	0	0	0	0	0	0	0	0	0	0	0	1	0	0	0	1	0	7	0	0	4	0
97	England	1	2023	1	8	1	0	0	0	0	0	0	3	5	1	0	0	7	0	0	0	0	0	0	10	0	0	0	0	0	0	0	0	0	2	0	2	0	0	0	0	0	0	0	0	0	0	0	0
98	England	1	2023	2	13	1	0	0	0	0	0	0	2	3	2	0	0	5	1	0	0	0	0	0	3	0	0	0	0	0	0	0	0	0	0	0	0	1	0	0	0	0	0	0	0	0	0	0	0
99	England	12	2023	1	4	2	0	0	0	1	0	2	0	0	3	0	4	7	0	0	0	0	0	0	5	0	0	0	0	0	0	1	0	0	4	0	0	1	2	0	0	0	2	0	0	0	0	1	0
100	England	12	2023	2	9	7	0	0	0	7	0	1	0	0	3	0	0	11	0	0	0	0	0	0	3	0	0	0	0	0	0	3	0	0	7	0	6	1	2	0	0	0	0	0	0	0	0	20	0
101	England	13	2023	1	2	0	0	0	0	0	0	1	0	8	0	0	0	0	0	0	0	0	0	0	4	0	0	0	0	0	0	0	0	0	0	0	0	0	0	0	0	0	0	0	0	0	0	0	0
102	England	13	2023	2	1	0	0	0	0	0	0	0	1	10	0	0	0	0	0	0	0	0	0	0	0	0	0	0	0	0	0	0	0	0	2	0	0	0	0	0	0	0	0	0	0	0	0	1	0
103	England	14	2023	1	2	1	0	0	0	0	0	0	3	16	1	0	0	7	0	0	0	0	0	0	3	0	0	0	0	0	0	0	0	0	3	0	0	1	2	0	0	0	0	0	0	0	0	0	0
104	England	14	2023	2	8	2	0	0	0	0	0	1	1	8	1	0	0	6	0	0	0	0	0	0	4	0	0	0	0	0	0	0	0	0	7	0	0	0	0	0	0	0	0	0	0	0	2	0	1
105	England	15	2023	1	3	0	0	0	0	0	0	2	1	3	0	0	0	10	0	0	0	0	0	0	6	0	0	0	0	0	0	0	0	0	2	0	0	0	0	0	0	0	43	0	0	0	0	0	0
106	England	15	2023	2	6	2	0	2	0	1	0	0	0	2	0	0	0	9	0	0	0	0	0	0	6	0	0	0	0	0	1	0	0	0	1	0	0	0	1	0	0	0	0	0	0	0	0	1	0
107	England	16	2023	1	8	2	2	0	0	3	0	2	0	1	2	0	0	6	0	0	0	0	0	0	6	0	0	0	0	0	0	0	0	0	13	0	1	0	2	0	0	0	1	1	0	0	0	13	0
108	England	16	2023	2	8	3	0	2	0	4	0	0	0	6	0	0	0	6	0	0	0	0	0	0	6	0	0	0	0	0	0	0	0	0	2	0	0	1	1	0	0	0	1	3	0	0	0	14	0
109	England	17	2023	1	6	1	0	0	0	1	0	0	1	7	1	1	0	3	0	0	0	0	0	0	3	0	0	0	0	0	0	1	0	0	6	0	1	1	0	0	0	0	0	0	3	0	0	4	1
110	England	17	2023	2	5	0	0	0	0	2	0	0	0	13	0	2	0	3	0	0	0	0	0	0	3	0	0	0	0	0	0	0	0	0	5	0	0	1	2	0	0	0	2	0	2	0	0	11	0
111	England	18	2023	1	3	0	0	0	1	0	0	0	0	7	0	0	0	0	0	0	0	0	0	0	3	0	0	0	0	0	0	0	0	0	0	0	0	0	1	0	0	0	4	0	0	0	0	0	0
112	England	18	2023	2	7	0	0	0	0	0	0	1	0	9	0	0	0	1	0	0	0	0	0	0	4	0	0	0	0	0	1	0	0	0	1	0	0	0	0	0	0	0	0	0	0	0	0	7	1
113	England	19	2023	1	4	0	0	0	0	1	0	0	2	5	0	8	0	4	0	0	0	0	0	0	6	0	0	0	0	0	0	0	0	0	6	0	0	0	0	0	0	0	92	0	11	0	1	42	0
114	England	19	2023	2	2	1	0	0	0	0	0	0	0	4	0	2	0	2	0	0	0	0	0	0	5	0	0	0	0	0	0	0	0	0	9	0	1	0	2	0	0	0	0	0	26	0	0	26	0
115	England	2	2023	1	3	0	0	0	0	1	0	1	6	8	0	0	0	0	0	0	0	0	0	0	2	0	0	0	0	0	0	0	0	0	3	0	0	0	0	0	0	0	0	0	0	0	0	0	0
116	England	2	2023	2	3	0	0	0	0	2	0	0	3	12	0	0	0	2	0	0	0	0	0	0	0	0	0	0	0	0	0	0	0	0	0	0	0	0	0	0	0	0	0	0	0	0	0	0	0
117	England	20	2023	1	5	4	0	0	0	1	0	0	0	4	3	0	0	10	0	0	0	0	0	0	0	0	0	0	0	0	0	4	0	0	0	0	0	0	1	0	0	0	0	0	0	0	0	0	0
118	England	20	2023	2	2	1	1	0	0	15	0	0	0	8	3	0	0	12	0	0	0	1	0	0	2	0	0	0	0	0	0	0	0	0	5	0	0	1	10	0	0	0	0	0	0	0	0	0	1
119	England	21	2023	1	4	1	0	0	0	0	0	0	0	7	1	0	0	5	0	0	0	0	0	0	2	0	0	0	0	0	0	0	0	0	9	0	0	0	1	0	0	0	0	0	0	0	0	0	0
120	England	21	2023	2	7	2	0	0	0	5	0	0	0	4	0	0	0	11	0	0	0	2	0	0	1	0	0	0	0	0	0	0	0	0	4	0	0	0	1	1	0	0	0	0	0	0	0	0	0
121	England	22	2023	1	1	2	0	0	0	3	0	1	3	2	3	0	0	3	0	0	0	0	0	0	0	0	0	0	0	0	0	3	0	0	3	0	0	0	1	0	0	0	0	0	0	0	0	2	0
122	England	22	2023	2	1	1	0	0	0	1	0	3	3	0	2	0	0	5	0	0	0	0	0	0	1	0	0	0	0	0	0	0	0	0	3	0	0	0	0	0	0	0	0	0	0	0	0	0	0
123	England	23	2023	1	3	1	0	0	0	0	0	0	2	0	2	4	0	0	0	0	0	0	0	0	5	0	0	0	0	0	0	1	0	0	7	0	2	1	5	0	0	0	0	4	6	0	0	11	1
124	England	23	2023	2	1	3	0	0	0	2	0	0	0	0	1	3	0	4	0	0	0	0	0	0	3	0	0	0	0	0	0	1	0	0	4	0	1	0	1	0	0	0	0	6	17	0	0	9	1
125	England	24	2023	1	2	1	0	0	0	0	0	1	1	0	1	0	0	4	0	0	0	0	0	0	2	0	0	0	0	0	0	1	0	0	0	0	1	0	3	0	0	0	0	0	0	0	0	0	0
126	England	24	2023	2	2	0	0	0	0	2	0	0	0	3	0	0	0	1	0	0	0	1	0	0	0	0	0	0	0	0	0	0	0	0	1	0	0	0	0	0	0	0	0	0	0	0	0	0	0
127	England	25	2023	1	2	4	0	0	0	4	0	0	0	1	1	0	0	5	0	0	0	1	0	0	0	0	0	1	2	0	0	1	0	0	6	0	0	0	3	0	0	0	0	0	8	0	0	2	0
128	England	25	2023	2	4	5	0	0	0	11	0	0	0	3	3	1	0	9	1	0	0	0	0	0	2	0	0	1	0	0	0	0	0	2	15	0	0	1	3	1	0	0	0	4	16	0	0	2	0
129	England	26	2023	1	6	0	0	0	0	0	0	0	0	8	0	0	0	0	0	0	0	0	0	0	3	0	0	0	0	0	0	0	0	0	5	1	0	0	0	0	0	0	0	0	0	0	0	0	0
130	England	26	2023	2	3	2	0	0	0	0	0	0	5	13	0	0	0	0	0	0	0	0	0	0	3	0	0	0	0	0	0	0	0	0	4	0	0	0	0	0	0	0	0	0	0	0	0	0	0
131	England	3	2023	1	1	0	0	0	0	0	0	1	1	1	0	0	0	5	0	0	0	0	0	0	2	0	0	0	0	0	0	0	0	0	1	0	0	0	1	0	0	0	53	0	0	0	0	1	0
132	England	3	2023	2	1	0	0	0	0	0	0	0	2	2	0	0	0	6	0	0	0	0	0	0	3	0	0	0	0	0	0	0	0	0	1	0	0	0	0	0	0	0	0	0	0	0	0	0	0
133	England	4	2023	1	4	1	0	0	0	0	0	0	2	0	1	0	0	3	0	0	0	0	0	0	3	0	0	0	0	9	0	0	0	0	12	0	1	0	1	0	0	0	0	20	2	0	0	8	1
134	England	4	2023	2	5	0	0	0	0	2	0	2	2	0	1	1	0	5	0	0	0	0	0	0	3	0	0	0	0	0	0	0	0	0	26	0	1	0	2	0	0	0	0	4	0	0	0	52	1
135	England	5	2023	1	1	0	0	0	0	0	0	0	1	1	1	0	0	1	0	0	0	0	0	0	6	0	0	0	0	0	0	0	0	0	2	0	0	0	0	0	0	0	0	0	0	0	0	0	0
136	England	5	2023	2	1	4	1	0	0	1	0	1	0	1	2	0	0	3	0	0	0	0	0	0	4	0	0	0	0	0	0	0	0	0	9	0	0	0	2	0	0	0	0	0	0	0	0	0	0
137	England	6	2023	1	2	4	0	0	0	0	0	0	1	5	2	0	0	2	0	0	0	0	0	0	2	0	0	0	0	0	0	0	0	0	2	0	0	0	0	0	0	0	0	0	0	0	0	0	0
138	England	6	2023	2	7	3	0	0	0	0	0	1	0	3	2	0	0	5	0	0	0	0	0	0	8	0	0	0	0	0	0	0	0	0	2	0	0	0	1	0	0	0	0	0	0	0	1	1	0
139	England	7	2023	1	6	5	0	0	0	2	0	2	0	0	7	0	0	14	0	0	0	4	0	0	2	0	0	0	0	0	0	0	0	0	2	0	1	0	2	0	0	0	0	0	0	0	0	0	0
140	England	7	2023	2	3	3	0	0	0	6	0	2	0	0	3	0	0	8	0	0	0	1	0	0	4	0	0	0	0	0	0	1	0	0	1	0	0	0	2	0	0	0	0	0	0	0	0	0	0
141	England	8	2023	1	2	0	0	0	0	0	0	0	2	6	1	0	0	4	0	0	0	0	0	0	4	0	0	0	0	0	0	0	0	0	0	0	0	0	0	0	0	0	0	0	2	0	0	0	0
142	England	8	2023	2	8	1	0	0	0	0	0	0	0	14	0	0	0	2	0	0	0	0	0	0	3	0	0	0	0	0	0	0	0	0	1	0	0	0	3	0	0	0	0	0	3	0	0	0	0
143	England	9	2023	1	5	0	0	0	0	1	0	0	3	12	4	0	0	1	0	0	0	0	0	0	3	0	0	0	0	0	4	2	0	0	2	0	0	0	2	0	0	0	0	0	0	0	0	0	0
144	England	9	2023	2	6	3	0	0	0	0	0	1	0	9	2	0	0	6	0	0	0	0	0	0	2	0	0	0	0	0	0	1	0	0	0	0	0	0	1	0	0	0	0	0	0	0	0	0	0
4	Scotland	Auchtylair	2023	1	3	0	0	0	0	2	0	0	18	0	0	0	0	8	0	0	0	1	0	0	1	0	2	0	0	0	0	0	0	0	1	0	0	1	1	0	0	0	8	10	0	0	0	21	0
5	Scotland	Auchtylair	2023	2	7	1	0	0	0	8	0	0	27	0	0	0	0	4	0	8	0	0	0	0	3	0	0	0	0	0	0	0	0	0	11	0	2	0	3	0	0	0	3	2	15	0	0	30	0
9	Scotland	Control	2023	1	7	0	0	0	0	6	0	0	16	0	0	0	0	10	0	0	0	0	0	0	1	0	0	0	0	0	0	0	0	0	2	0	0	0	8	0	0	0	4	0	0	0	0	21	0
10	Scotland	Control	2023	2	10	0	0	0	0	1	0	0	21	1	0	0	0	7	0	0	0	0	0	0	2	0	0	0	0	0	0	0	0	0	10	0	0	0	3	0	0	0	1	0	8	0	0	23	0
16	Scotland	Mains of Crichie	2023	1	12	1	0	0	0	2	0	0	14	0	0	1	0	12	0	0	0	0	0	0	0	0	5	0	0	0	0	0	0	0	5	0	0	0	2	0	0	0	0	0	1	0	0	3	0
17	Scotland	Mains of Crichie	2023	2	5	2	0	0	0	7	0	0	6	0	0	0	0	11	0	0	0	0	0	0	3	0	15	0	0	0	0	0	0	0	6	0	0	0	2	0	0	0	0	0	7	0	0	13	0
20	Scotland	Mains of Fortrie	2023	1	0	0	0	1	0	0	0	0	5	1	0	0	0	1	0	0	0	0	0	0	0	0	0	0	0	0	0	0	0	0	0	0	0	0	0	0	0	0	17	4	0	0	0	0	0
21	Scotland	Mains of Fortrie	2023	2	4	0	0	0	0	3	0	0	108	2	0	0	0	1	0	0	0	0	0	0	0	0	0	0	0	0	0	0	0	0	4	0	0	0	0	0	0	0	0	0	13	0	0	11	0
25	Scotland	Newseat Farm	2023	1	3	1	0	5	0	4	0	0	28	0	0	0	0	11	0	0	0	0	0	0	0	0	1	0	0	0	0	0	0	0	9	0	0	0	0	0	0	0	20	2	8	0	0	22	0
26	Scotland	Newseat Farm	2023	2	3	0	0	0	0	8	0	0	15	1	0	0	0	4	0	0	0	1	0	0	3	0	2	0	0	0	0	0	0	0	7	0	0	0	6	0	0	0	2	0	28	0	0	39	0
30	Scotland	St Combs	2023	1	3	0	0	0	0	0	0	0	7	10	0	2	0	0	0	0	0	0	0	0	0	0	0	0	0	0	0	0	0	0	11	0	0	0	2	0	0	0	1	0	107	0	0	13	0
31	Scotland	St Combs	2023	2	2	0	0	0	0	0	0	0	16	39	0	0	0	0	0	0	0	0	4	0	0	0	0	0	0	0	0	0	0	0	37	0	0	0	0	0	0	0	37	19	85	0	0	34	0
34	Scotland	Stuartfield	2023	1	1	0	0	0	0	0	0	0	21	0	0	0	0	0	0	0	0	0	0	0	0	0	0	0	0	0	0	0	1	0	1	0	0	0	0	0	0	0	4	0	0	0	0	2	0
35	Scotland	Stuartfield	2023	2	0	0	0	0	0	0	0	0	6	0	0	0	0	0	0	2	0	0	0	0	0	0	0	0	0	0	0	0	0	0	2	0	0	0	0	0	0	0	1	1	0	0	0	3	0
39	Scotland	West Crichie	2023	1	6	0	0	0	0	1	0	0	28	3	0	0	0	6	0	0	0	0	0	0	1	0	1	0	0	0	0	0	0	0	2	0	0	0	3	0	0	0	4	2	12	0	0	34	0
40	Scotland	West Crichie	2023	2	5	3	0	0	0	9	0	0	25	6	0	2	0	7	0	0	0	0	0	0	4	0	0	0	0	0	0	1	0	0	16	0	0	0	12	0	0	0	3	1	24	0	0	0	0
[truncated: 59 more columns]
